# Supplementary material for: Evaluation of Coriolis Micro Air Sampling to Detect Volatile and Semi-Volatile Organic Compounds
Source: Molecules. 2022 Sep 30;27(19):6462. doi: 10.3390/molecules27196462 (PMC9572053; doi:10.3390/molecules27196462)
Supplement: Supplementary file 1 [file molecules-27-06462-s001.zip]

Archive with 1 entries (1 files):
- molecules-1874613-supplementary.pdf
